# Supplementary material for: Family-Level Impact of Germline Genetic Testing in Childhood Cancer: A Multi Family Member Interview Analysis
Source: Cancers (Basel). 2025 Feb 4;17(3):517. doi: 10.3390/cancers17030517 (PMC11816119; doi:10.3390/cancers17030517)
Supplement: Supplementary file 1 [file cancers-17-00517-s001.zip]

Archive with 1 entries (1 files):
- cancers-3371478-supplementary.pdf
